# Supplementary material for: Modulation of the Oncogenic LINE-1 Regulatory Network in Non-Small Cell Lung Cancer by Exosomal miRNAs
Source: Int J Mol Sci. 2024 Oct 3;25(19):10674. doi: 10.3390/ijms251910674 (PMC11477113; doi:10.3390/ijms251910674)
Supplement: Supplementary file 1 [file ijms-25-10674-s001.zip]

Archive with 1 entries (1 files):
- ijms-3233967-supplementary.pdf
